# Supplementary material for: The Effect of Radial-Shear Rolling Deformation Processing on the Structure and Properties of Zr-2.5Nb Alloy
Source: Materials (Basel). 2023 May 21;16(10):3873. doi: 10.3390/ma16103873 (PMC10222539; doi:10.3390/ma16103873)
Supplement: Supplementary file 1 [file materials-16-03873-s001.zip]

Archive with 13 entries (13 files):
- EBSD 0 mm distance from the center.jpg
- EBSD 10 mm distance from the center.jpg
- EBSD 2 mm distance from the center.jpg
- EBSD 4 mm distance from the center.jpg
- EBSD 6 mm distance from the center.jpg
- EBSD 8 mm distance from the center.jpg
- IPF_colouring.jpg
- Misorientation 0 mm distance from the center.jpg
- Misorientation 10 mm distance from the center.jpg
- Misorientation 2 mm distance from the center.jpg
- Misorientation 4 mm distance from the center.jpg
- Misorientation 6 mm distance from the center.jpg
- Misorientation 8 mm distance from the center.jpg
